# Supplementary material for: Exploring the Origins of Association of Poly(acrylic acid) Polyelectrolyte with Lysozyme in Aqueous Environment through Molecular Simulations and Experiments
Source: Polymers (Basel). 2024 Sep 11;16(18):2565. doi: 10.3390/polym16182565 (PMC11434948; doi:10.3390/polym16182565)
Supplement: Supplementary file 1 [file polymers-16-02565-s001.zip]

Archive with 1 entries (1 files):
- polymers-3154496-supplementary.pdf
